# Supplementary material for: Soybean GmSNF4 Confers Salt–Alkali Stress Tolerance in Transgenic Plants
Source: Plants (Basel). 2025 Jul 17;14(14):2218. doi: 10.3390/plants14142218 (PMC12297902; doi:10.3390/plants14142218)
Supplement: Supplementary file 1 [file plants-14-02218-s001.zip]

Archive with 13 entries (13 files):
- Figure S1.png
- Figure S10.png
- Figure S2.png
- Figure S3.png
- Figure S4.png
- Figure S5.png
- Figure S6.png
- Figure S7.png
- Figure S8.png
- Figure S9.png
- Table S1.png
- Table S2.png
- Table S3.png
